# Supplementary material for: Integration of mechanistic and repeat dose toxicity data in the derivation of an oral reference dose for HFPO-DA
Source: Toxicol Sci. 2026 Apr 10;209(5):kfag045. doi: 10.1093/toxsci/kfag045 (PMC13176454; doi:10.1093/toxsci/kfag045)
Supplement: kfag045_Supplementary_Data [file kfag045_supplementary_data.zip]

Archive with 5 entries (5 files):
- Supplementary File S3.docx
- Supplementary File S4.docx
- Supplementary Tables.docx
- Supplementary File S2.docx
- Supplementary File S1_Data extraction [===] critical appraisal.xlsx
